# Supplementary material for: 6-Shogaol Mitigates Sepsis-Associated Hepatic Injury through Transcriptional Regulation
Source: Nutrients. 2021 Sep 28;13(10):3427. doi: 10.3390/nu13103427 (PMC8540559; doi:10.3390/nu13103427)
Supplement: Supplementary file 1 [file nutrients-13-03427-s001.zip]

Archive with 1 entries (1 files):
- nutrients-1358507-supplementary.pdf
